# Supplementary material for: Predictors of time-to-recovery from severe acute malnutrition treated in an outpatient treatment program in health posts of Arba Minch Zuria Woreda, Gamo zone, Southern Ethiopia: A retrospective cohort study
Source: PLoS One. 2020 Jun 30;15(6):e0234793. doi: 10.1371/journal.pone.0234793 (PMC7326160; doi:10.1371/journal.pone.0234793)
Supplement: S2 Data — (XLSX) [file pone.0234793.s002.xlsx]

## Sheet: S1-data
Serial_number	Survivalstatus	Timetorecoveryinday	SEX	Age_admission	age_catagory	breast_feeding	Admission_type	Distance	Admission_criteria	Fevered	Malaria	Cough	Diarrhea	Vomitting	pneumonia	Anemia	Dermatosis	AppettitTest	Vitamin_A	Folic_Acid	Deworming	Anti_malaria	Antibiotics	Measles_vaccine	Dehydration	Adverse_outcome	Pt_stay_Weeks	Patient_stay_in_days	Recov_time	weight_admission	Weight_discharge	MUAC_Admission	MUAC_discharge	Mean_weight_gain	Average_MUAC_gain
1	1	35	1	37	1	2	1	1	1	1	2	2	2	2	2	2	2	1	1	2	1	3	2	1	99	5	5	56	5	11	13	13	13	5.19481	12.19
4	1	35	2	25	1	2	1	1	1	2	1	2	2	2	2	2	2	1	3	2	3	1	1	3	99	5	5	21	5	9	10	11.5	11.2	3.1746	11.78
5	1	56	2	22	2	2	2	2	2	1	2	2	1	2	2	2	2	2	1	2	2	3	2	1	99	5	8	49	8	8.2	9.4	10.9	12.1	2.61324	12.31
8	1	42	2	26	1	2	1	1	1	2	1	2	2	1	2	2	2	1	3	2	3	1	2	3	99	5	6	49	6	9	10.4	11.5	11.2	3.7037	11.68
10	1	56	2	15	2	2	1	2	2	1	2	2	1	2	2	2	2	2	1	2	1	3	2	1	99	5	8	42	8	6.5	7.8	10.9	12	3.57143	10.74
11	1	42	2	27	1	2	1	1	1	1	1	2	2	1	2	2	2	2	1	2	1	3	1	1	99	5	6	21	6	8	9.3	13	13.5	3.86905	11.69
12	1	42	2	36	1	2	1	2	1	1	2	2	2	2	2	2	2	1	1	2	1	3	1	1	99	5	6	49	6	11	13	13	13	4.329	11.8
13	1	56	1	9	2	2	1	2	2	1	2	2	1	2	1	2	2	1	1	2	1	3	2	1	99	5	8	35	8	6.3	7.2	10.9	11.9	2.55102	11.76
16	1	49	2	39	1	2	1	1	1	1	2	2	2	2	2	2	2	1	1	2	1	3	2	1	99	5	7	14	7	11	13	13	13	3.71058	11.24
17	1	42	1	29	1	1	1	1	1	1	2	2	2	2	2	2	2	2	1	2	1	3	1	1	99	5	6	49	6	3.8	5	10.5	11.6	7.5188	12.73
18	1	42	2	25	1	1	2	1	1	1	2	2	2	2	2	2	2	1	1	2	1	3	1	1	99	5	6	56	6	8	10.1	12	12.1	6.25	11.81
19	1	56	1	15	2	2	1	2	2	1	2	2	1	2	2	2	2	2	1	2	1	3	1	1	99	5	8	14	8	6.5	8	10.9	12	4.12088	11.23
23	1	14	1	31	1	2	2	1	1	1	2	2	2	2	2	2	2	2	1	2	1	3	1	1	99	5	2	42	2	8.1	9.3	12.2	12.3	10.582	11.74
24	1	42	2	18	2	2	1	1	1	2	1	2	2	2	2	2	2	1	3	2	3	1	1	1	99	5	6	42	6	11	13	12.5	12.5	4.329	10.93
27	1	28	1	30	1	2	1	2	1	1	2	2	2	1	2	2	2	2	2	2	1	3	2	1	99	5	4	42	4	6.1	7.5	10.9	11.9	8.19672	12.71
28	1	35	2	21	2	2	1	2	1	1	2	2	2	2	2	2	2	2	1	2	3	3	1	1	99	5	5	42	5	11.2	12.2	11.5	12.4	2.55102	11.83
30	1	49	2	27	1	1	2	1	2	1	2	2	2	2	2	2	2	2	2	1	1	3	1	2	99	5	7	49	7	7	8.1	14	14	3.207	12.94
31	1	49	1	18	2	2	2	1	1	1	2	2	2	2	2	2	2	2	2	1	1	3	1	2	99	5	7	35	7	7	8.1	14	14	3.207	11.69
32	1	49	2	31	1	2	2	1	1	1	2	2	2	2	1	2	2	2	1	2	1	3	1	1	99	5	7	56	7	8.1	9.2	12.2	12.3	2.77148	11.81
33	1	56	1	8	2	2	1	1	2	1	2	2	1	2	2	2	2	2	1	2	1	3	2	1	99	5	8	14	8	6.3	7.2	10.9	12	2.55102	11.61
34	1	56	2	14	2	2	1	2	2	1	2	2	1	2	1	2	1	2	1	2	1	3	1	1	99	5	8	42	8	6	7	10.8	12	2.97619	-0.31
35	1	49	1	20	2	2	2	1	1	1	2	2	2	2	2	2	2	2	2	1	1	3	1	2	99	5	7	21	7	7	8.1	14	14	3.207	11.49
37	1	49	1	28	1	2	2	1	2	1	2	2	2	2	2	2	2	2	2	1	1	3	1	2	99	5	7	42	7	7	8.1	14	14	3.207	12.24
38	1	42	2	28	1	2	1	1	1	1	2	2	2	2	2	2	2	2	1	2	1	3	1	1	99	5	6	49	6	5.1	7.1	10.9	12.3	9.33707	10.97
39	1	56	1	23	2	2	2	2	2	1	2	2	1	2	1	2	2	2	1	2	3	3	1	1	99	5	8	14	8	8.2	9.4	10.9	12.1	2.61324	11.24
40	1	42	2	14	2	2	1	2	2	1	2	2	2	2	2	2	2	2	2	2	1	3	1	1	99	5	6	35	6	7.6	8.5	10.9	11.3	2.81955	11.61
44	1	35	2	29	1	1	2	1	1	1	2	2	2	2	2	2	2	2	2	1	1	3	1	2	99	5	5	14	5	7	8.1	14	14	4.4898	11.14
45	1	49	2	36	1	1	1	1	2	1	2	2	2	2	2	2	2	2	1	1	1	3	2	1	99	5	7	56	7	6.6	7.9	10.9	11.8	4.01979	10.38
47	1	35	2	28	1	2	1	1	2	1	2	2	2	2	2	2	2	2	1	2	3	3	1	1	99	5	5	56	5	11.2	12.2	11.5	12.4	2.55102	12.8
48	1	42	2	25	1	2	1	1	1	1	2	2	2	2	2	2	2	2	1	2	1	3	2	3	99	5	6	42	6	6.1	7.4	12	12.9	5.07416	12.75
50	1	56	2	9	2	1	2	1	2	1	2	2	1	2	1	2	1	1	3	2	1	3	2	1	99	5	8	21	8	6.9	7	12	12.1	0.258799	12.45
52	1	42	2	32	1	2	1	1	1	1	2	2	2	2	2	2	2	2	1	2	1	3	1	1	99	5	6	56	6	3.8	5	10.5	11.6	7.5188	12.88
53	1	42	2	27	1	2	1	1	1	2	1	2	2	2	2	2	2	1	3	2	3	1	1	3	99	5	6	14	6	9	10.2	11.5	11.2	3.1746	10.31
54	1	35	1	30	1	1	2	1	1	2	1	2	2	1	2	2	2	1	3	2	1	1	1	1	99	5	5	35	5	6.9	8	12	12.1	4.55486	10.99
55	1	42	1	28	1	2	1	2	1	1	2	2	2	2	2	2	2	2	1	2	1	3	1	1	99	5	6	56	6	4.5	6.4	10.3	11.9	10.0529	11.62
57	1	49	2	31	1	2	2	1	1	1	2	2	1	2	2	2	2	2	3	2	1	3	2	1	99	5	7	56	7	7.5	7.7	12	12.1	0.544218	11.71
60	1	56	1	17	2	2	1	2	2	1	2	1	1	2	2	2	2	2	1	2	1	3	1	1	99	5	8	21	8	6.5	7.9	10.9	12	3.84615	11.88
61	1	49	1	32	1	2	1	2	1	1	2	2	2	2	2	2	2	2	1	2	1	3	1	3	99	5	7	35	7	5.1	7.1	10.9	12.3	8.0032	11.97
63	1	49	2	31	1	2	1	2	2	1	2	2	2	2	2	2	2	2	1	1	1	3	1	1	99	5	7	56	7	5	6.2	10.7	12	4.89796	12.98
64	1	35	2	28	1	1	1	1	1	2	1	2	1	2	2	2	2	1	3	2	1	1	2	3	99	5	5	56	5	9	10.3	11.5	11.2	4.12698	11.81
65	1	42	1	28	1	1	1	2	1	1	2	2	2	2	2	2	2	2	1	2	1	3	1	3	99	5	6	56	6	5	6.3	10.5	13	6.19048	11.81
66	1	42	1	30	1	1	2	1	1	1	2	2	2	2	2	2	2	1	3	2	1	3	1	1	99	5	6	56	6	6.9	7	12	12.1	0.345066	11.81
67	1	56	1	22	2	1	1	2	2	1	2	2	1	2	1	2	2	2	1	2	1	3	1	1	99	5	8	42	8	7.8	9	10.8	11.4	2.74725	11.35
68	1	35	1	26	1	1	1	1	1	2	1	2	2	2	2	2	2	1	3	2	3	1	1	3	99	5	5	28	5	9	10.3	11.5	11.2	4.12698	11.86
69	1	56	1	21	2	1	1	2	2	1	2	2	1	2	2	2	2	2	1	2	1	3	2	1	99	5	8	21	8	6.1	7.4	10.8	12.1	3.80562	9.82
70	1	35	1	31	1	2	1	2	1	1	2	2	2	2	2	2	2	2	1	2	1	3	1	1	99	5	5	28	5	7.1	8.3	10.9	11.9	4.82897	12.47
72	1	42	1	32	1	2	2	1	1	1	2	2	2	2	2	2	2	2	1	2	1	3	1	1	99	5	6	56	6	7	8.5	10.5	12.5	5.10204	11.61
73	1	28	1	43	1	2	1	1	1	2	1	2	2	1	2	2	2	2	1	2	1	3	1	1	99	5	4	49	4	8	9.3	13	13.5	5.80357	11.59
74	1	42	1	32	1	2	1	1	1	1	2	2	2	2	2	2	2	2	1	2	1	3	1	1	99	5	6	56	6	6.5	7.9	10.5	12.4	5.1282	12.59
75	1	42	1	30	1	2	1	1	1	1	2	2	2	2	2	2	2	2	1	2	1	3	1	1	99	5	6	21	6	5	6	10.5	12	4.76191	11
76	1	49	1	40	1	2	1	2	2	1	2	2	2	2	2	2	2	2	1	2	3	3	1	1	99	5	7	14	7	11.1	13.1	12.1	12.1	3.67715	11.23
77	1	49	1	25	1	2	2	1	1	2	1	2	1	2	2	2	2	1	3	2	1	1	1	1	99	5	7	35	7	6.9	8	12	12.1	3.25347	12.66
78	1	35	1	14	2	2	2	1	1	1	2	2	2	2	2	2	2	2	1	1	3	3	1	1	99	5	5	42	5	11.3	12	13	16	1.76991	16.67
80	1	49	2	31	1	2	1	2	2	1	2	2	2	1	2	2	2	2	1	1	1	3	1	1	99	5	7	42	7	5	7.2	10.7	12	8.97959	13.19
81	1	42	2	30	1	2	1	2	1	1	2	2	2	2	2	2	2	2	1	1	1	3	1	2	99	5	6	42	6	5.8	6.8	10.7	12	4.10509	12.24
82	1	42	1	27	1	2	1	2	1	1	1	2	2	2	2	2	2	2	1	1	1	1	1	3	99	5	6	14	6	5	5.9	10.2	12.6	4.28571	10.93
83	1	56	1	19	2	2	1	2	2	1	2	1	1	2	1	2	2	2	1	2	1	3	1	1	99	5	8	42	8	7.8	9	10.8	11.4	2.74725	12.73
86	1	56	2	10	2	2	1	1	2	1	2	2	1	2	1	2	2	2	1	2	1	3	1	1	99	5	8	49	8	6.1	7.5	10.9	11.9	4.09836	11.68
87	1	49	1	32	1	2	1	2	1	2	1	2	2	2	2	1	2	2	1	2	1	1	1	1	99	5	7	14	7	5	6.2	10.5	12	4.89796	11.48
90	1	42	2	30	1	1	1	1	1	1	2	2	2	2	2	2	2	2	1	2	1	3	1	1	99	5	6	56	6	6.1	7.4	11.3	12.1	5.07416	10.61
91	1	35	2	28	1	2	1	2	1	2	1	2	2	1	2	2	2	2	1	2	1	1	1	1	99	5	5	56	5	7.1	8.3	10.9	11.9	4.82897	10.61
92	1	35	1	39	1	2	1	1	1	1	2	2	2	2	2	2	1	2	1	1	1	3	1	1	99	5	5	21	5	11	12	11.4	13.2	2.5974	11.38
93	1	49	1	28	1	2	2	1	2	1	2	2	2	2	2	2	2	2	2	1	1	3	1	2	99	5	7	42	7	6.9	8	14	12.6	3.25347	11.76
94	1	35	1	35	1	2	1	1	1	1	2	2	2	2	2	2	2	2	1	2	1	3	1	1	99	5	5	42	5	7	8.2	11	13	4.89796	11.73
95	1	42	1	28	1	2	2	1	1	1	2	2	2	1	2	2	2	2	1	2	3	3	1	1	99	5	6	56	6	10	11.2	10.9	12.1	2.85714	11.81
96	1	42	1	29	1	2	1	2	2	1	2	2	2	2	2	2	2	2	3	1	1	3	1	1	99	5	6	49	6	7.5	10.5	13	11.4	9.52381	11.88
97	1	49	1	22	2	2	1	1	2	1	2	2	2	2	2	2	2	1	3	2	3	3	1	1	99	5	7	21	7	10	10	11.2	11.2	0	12.88
99	1	42	1	28	1	2	1	2	1	1	2	2	2	2	2	2	2	2	3	1	1	3	1	1	99	5	6	42	6	7.5	10.5	13	11.2	9.52381	11.04
101	1	56	1	10	2	2	1	1	2	2	1	2	1	2	2	1	2	2	1	2	1	1	1	3	99	5	8	56	8	6	7.3	10.8	11.4	3.86905	12.81
102	1	35	1	25	1	2	1	2	1	1	2	2	2	2	2	1	1	2	1	2	1	3	1	3	99	5	5	35	5	7	8.2	11	12.2	4.89796	11.61
103	1	49	1	25	1	2	1	1	1	1	2	2	1	2	2	2	2	2	1	2	1	3	1	1	99	5	7	42	7	9.3	10.5	12.6	13.2	2.63331	10.65
104	1	49	2	28	1	2	1	2	1	1	2	2	2	2	2	2	2	2	1	2	1	3	1	3	99	5	7	56	7	6	7.3	10.8	12.2	4.42177	11.81
106	1	56	1	17	2	2	2	1	2	1	2	1	1	2	2	2	2	2	1	2	1	3	1	3	99	5	8	49	8	7	8.2	10.9	12	3.06122	11.28
107	1	49	2	25	1	2	1	1	2	1	2	2	2	2	2	2	2	2	1	2	1	3	1	1	99	5	7	49	7	9.3	10.5	12.6	13.2	2.63331	12.94
108	1	42	1	27	1	2	1	2	1	1	2	2	2	2	2	2	2	1	3	2	3	3	2	1	99	5	6	56	6	10	10	11.2	11.2	0	11.71
109	1	28	2	47	1	2	1	2	1	1	2	2	1	2	2	2	2	1	1	2	3	3	1	3	99	5	4	35	4	11.2	12.1	13.1	13.6	2.8699	12.68
110	1	35	2	26	1	2	1	1	2	1	2	2	2	2	2	2	2	1	3	2	1	3	2	1	99	5	5	42	5	10	10	11.2	11.2	0	12.2
112	1	42	1	28	1	2	2	1	1	1	2	2	2	2	2	2	2	2	1	2	1	3	2	3	99	5	6	49	6	9	10.2	11.8	12.8	3.1746	12.05
114	1	42	1	38	1	2	1	2	1	1	2	2	2	2	2	2	2	2	1	2	3	3	2	1	99	5	6	49	6	12	12	11.5	14.2	0	11.68
115	1	49	1	24	1	1	1	2	2	1	2	2	2	2	2	2	2	1	3	2	3	3	1	1	99	5	7	35	7	10	10	11.2	11.2	0	11.89
116	1	56	2	18	2	2	1	1	2	1	2	2	1	2	1	2	2	2	1	2	1	3	1	1	99	5	8	35	8	6.8	7.8	10.8	12.1	2.62605	13.6
118	1	56	2	17	2	2	1	1	2	1	2	2	1	2	1	2	1	2	2	2	1	3	1	2	99	5	8	21	8	7	8.3	10.5	12.5	3.31633	11.38
119	1	42	1	36	1	2	1	2	2	1	2	2	2	2	2	2	2	2	1	2	3	3	1	1	99	5	6	42	6	11	11.5	12	11.7	1.08225	11.74
120	1	42	2	32	1	2	1	1	2	1	2	2	2	2	2	2	2	2	1	2	1	3	1	1	99	5	6	42	6	5	6	10.5	12	4.76191	11.41
121	1	56	1	11	2	2	1	1	2	1	2	2	1	2	1	2	2	2	1	1	1	3	2	2	99	5	8	21	8	6	7	10.9	12	2.97619	11.59
122	1	42	2	26	1	2	1	2	1	1	2	2	2	2	2	2	2	2	2	2	1	3	1	1	99	5	6	49	6	7.6	8.5	10.9	11.3	2.81955	11.78
123	1	49	1	26	1	2	1	2	1	1	2	2	2	2	2	2	2	2	1	2	3	3	1	1	99	5	7	21	7	4	6	10.2	11.8	10.2041	16.33
124	1	35	2	32	1	2	1	1	1	1	2	2	2	2	2	2	2	2	1	2	1	3	1	1	99	5	5	56	5	4.8	6	10	12	7.14286	11.81
125	1	56	2	22	2	2	1	1	2	2	1	2	1	2	2	2	2	1	3	2	3	3	1	1	99	5	8	21	8	10	11.3	11.2	11.2	2.32143	10.78
126	1	49	2	26	1	2	1	1	1	1	2	2	2	2	2	1	2	2	1	2	1	3	1	1	99	5	7	56	7	7.5	8.6	10.8	12.1	2.9932	12.69
128	1	42	2	23	2	2	1	1	1	2	1	2	2	2	2	2	2	1	3	2	3	1	1	1	99	5	6	21	6	10	11.2	11.2	11.2	2.85714	11.49
129	1	56	2	13	2	1	1	1	2	1	2	1	1	2	2	2	2	2	1	2	1	3	2	1	99	5	8	35	8	6	6.9	10.8	12	2.67857	10.87
130	1	35	2	26	1	2	1	1	1	1	2	2	1	2	2	2	2	2	3	2	3	3	1	3	99	5	5	56	5	10.5	12	11.5	11.2	4.08163	10.71
131	1	49	1	28	1	2	1	1	1	1	2	2	2	2	2	2	2	2	1	2	1	3	1	1	99	5	7	56	7	6.5	8.5	10.5	12	6.27944	11.81
132	1	35	1	24	1	2	1	1	1	1	2	2	2	2	2	2	2	2	1	2	1	3	1	1	99	5	5	35	5	9	10.5	11.6	12	4.76191	12.67
133	1	42	1	24	1	2	1	2	2	1	2	2	2	1	2	2	1	2	1	2	3	3	2	1	99	5	6	42	6	9.3	10.8	10	12	3.84025	10.93
134	1	56	1	15	2	2	2	2	2	1	2	1	1	2	2	2	2	2	1	2	1	3	1	1	99	5	8	49	8	7.1	8.2	10.9	11.9	2.7666	10.8
136	1	35	1	24	1	1	1	1	2	1	2	2	2	2	2	2	2	2	1	2	1	3	1	1	99	5	5	35	5	9	10	10	11.9	3.1746	11.79
137	1	49	2	24	1	1	1	2	2	1	2	2	2	2	2	2	2	2	1	2	1	3	2	1	99	5	7	14	7	6.1	7.1	10.8	12.1	3.3456	9.75
139	1	42	2	26	1	1	1	1	2	1	2	2	2	2	2	2	2	2	1	2	1	1	2	1	99	5	6	56	6	6.5	7	10.8	12	1.8315	11.81
140	1	42	1	25	1	2	2	1	1	1	2	2	2	2	2	2	2	1	3	2	1	3	1	1	99	5	6	14	6	7.9	8	12	12.1	0.301386	10.31
143	1	49	2	10	2	2	1	2	1	1	2	2	2	2	2	2	2	2	1	2	1	3	1	1	99	5	7	56	7	6.1	7.1	10.8	12.1	3.3456	11.71
144	1	49	1	24	1	2	1	2	1	1	2	2	2	2	2	1	2	2	1	2	3	3	1	1	99	5	7	56	7	4	6	10.2	11.8	10.2041	11.91
145	1	56	2	11	2	2	1	1	2	1	2	2	1	2	1	2	1	2	1	2	1	3	2	1	99	5	8	21	8	6	6.9	10.8	12	2.67857	12.38
147	1	56	2	20	2	1	2	2	2	1	2	2	1	2	1	2	2	2	1	2	1	3	2	1	99	5	8	56	8	7.1	8.2	10.9	11.9	2.7666	12.69
148	1	35	1	25	1	2	1	1	2	1	2	2	2	2	2	2	2	2	1	2	1	3	2	1	99	5	5	42	5	9.3	10.8	11.8	12.2	4.60829	17.15
149	1	42	2	26	1	2	2	1	1	1	2	2	2	2	2	2	2	2	1	2	1	3	1	3	99	5	6	42	6	9	10.3	11.8	12.8	3.43915	12.01
150	1	49	1	24	1	2	1	2	1	1	2	2	2	2	2	2	2	2	1	2	1	3	1	1	99	5	7	21	7	6.1	7.1	10.8	12.1	3.3456	16.33
155	1	49	2	27	1	2	1	1	1	2	1	2	1	2	2	2	2	1	3	2	3	1	1	3	99	5	7	49	7	10.3	11.5	11.5	11.4	2.37765	12.76
156	1	35	1	46	1	2	1	1	1	1	2	2	2	2	2	2	2	1	1	2	3	3	1	1	99	5	5	49	5	11.2	12.1	12.8	13.3	2.29592	11.85
158	1	42	1	23	2	2	2	2	1	1	2	2	2	2	2	2	2	2	1	2	3	3	1	1	99	5	6	49	6	8.5	9.3	10.8	12	2.2409	11.88
159	1	49	2	25	1	2	1	2	2	1	2	2	2	2	2	2	2	2	1	2	1	3	1	1	99	5	7	49	7	7	7.9	10.9	12	2.62391	11.79
160	1	56	1	13	2	2	2	2	2	1	2	1	1	2	1	2	2	2	1	2	1	3	1	1	99	5	8	42	8	7.1	8.2	10.9	11.9	2.7666	16.67
163	1	35	2	29	1	2	1	1	1	1	2	2	2	2	2	2	2	2	2	1	1	3	1	1	99	5	5	14	5	10.1	10.4	11.1	12	0.848656	11.34
164	1	42	2	37	1	2	1	1	2	1	2	2	2	2	2	2	2	2	1	2	1	3	2	3	99	5	6	49	6	11.3	14.3	14.5	17.5	6.32111	11.86
166	1	35	2	36	1	2	1	1	2	1	2	2	2	2	2	2	1	2	1	1	1	3	1	1	99	5	5	56	5	10	11	11.2	13	2.85714	11.71
167	1	35	2	36	1	2	2	1	1	1	2	2	2	2	2	2	2	2	1	1	1	3	1	1	99	5	5	56	5	11	12	1	17	2.5974	11.51
168	1	42	2	48	1	2	1	1	2	1	2	2	2	2	2	2	2	2	1	2	1	3	1	1	99	5	6	49	6	11.9	13	11.5	13	2.20088	11.98
169	1	42	2	28	1	2	1	1	1	1	2	2	2	2	2	2	2	2	2	1	1	3	1	1	99	5	6	35	6	10	10.3	11	11.9	0.714286	15.63
170	1	49	2	20	1	2	1	1	2	1	2	2	2	2	2	2	2	2	1	2	1	3	1	1	99	5	7	42	7	9	10.2	12.5	13.1	2.72109	12.42
171	1	42	2	25	1	2	1	1	1	1	2	2	2	2	2	2	2	2	1	1	1	3	1	1	99	5	6	56	6	8	8.8	10.8	12.5	2.38095	11.41
173	1	35	1	24	1	2	1	1	1	1	2	2	2	2	2	2	2	2	1	2	1	3	1	1	99	5	5	56	5	8.1	9.1	13	13	3.52734	11.81
174	1	42	1	27	1	2	1	1	1	1	2	2	2	2	2	2	2	2	1	2	1	3	1	1	99	5	6	56	6	6.2	7.8	10.8	12	6.14439	11.71
175	1	35	1	23	2	2	1	1	2	1	2	2	2	2	2	2	1	2	1	2	1	3	1	1	99	5	5	56	5	9	10	10	11.9	3.1746	11.81
176	1	42	1	36	1	2	2	1	1	1	2	2	2	2	2	2	2	1	1	2	1	3	1	1	99	5	6	35	6	11	12.1	10	11.7	2.38095	11.59
178	1	35	1	24	1	2	1	1	2	1	2	2	2	1	2	2	2	2	1	2	1	3	1	1	99	5	5	21	5	9	10.5	11.6	12	4.76191	12.66
179	1	49	1	25	1	2	1	1	2	1	2	2	2	2	2	2	2	2	3	1	1	3	1	1	99	5	7	56	7	6.5	7	12	11.4	1.56986	10.61
180	1	49	1	24	1	2	1	1	1	1	2	2	2	2	2	1	2	2	1	2	1	3	1	1	99	5	7	56	7	9	10.5	10.8	12	3.40136	11.81
182	1	49	1	24	1	1	1	2	2	1	2	2	2	2	2	2	2	2	1	2	1	3	1	1	99	5	7	56	7	9.3	10.8	10	12	3.29164	11.61
183	1	49	1	25	1	2	2	1	2	1	2	2	2	1	2	2	2	2	1	2	1	3	1	1	99	5	7	56	7	6	6.2	10.2	11.4	0.680272	11.81
184	1	35	1	22	2	2	1	1	2	1	2	2	2	2	2	2	2	2	1	2	3	3	2	1	99	5	5	21	5	8.1	9.1	13	13	3.52734	12.48
186	1	42	1	37	1	2	1	1	2	1	2	2	2	2	2	2	2	2	1	2	1	3	1	2	99	5	6	42	6	10.4	11.4	11.4	13.2	2.28938	12.75
187	1	42	2	27	1	2	2	1	2	1	2	2	2	2	2	2	2	1	2	2	1	3	1	1	99	5	6	21	6	8.2	8.3	12.2	12.3	0.29036	12.47
188	1	35	1	28	1	2	1	1	1	1	2	2	2	2	2	2	2	2	2	1	1	3	1	1	99	5	5	35	5	10	10.3	11	11.9	0.857143	10.87
189	1	28	2	48	1	2	1	1	1	1	2	2	2	2	2	2	2	2	1	2	1	3	1	1	99	5	4	49	4	11	11.9	13	13.5	2.92208	12.31
190	1	42	1	36	1	2	2	1	2	1	2	2	2	2	2	2	2	2	1	1	3	3	1	1	99	5	6	49	6	11	14	14	17	6.49351	10.97
191	1	35	2	16	2	1	1	1	1	1	2	2	2	2	2	2	2	2	1	1	3	3	1	1	99	5	5	42	5	10	11	11.2	13	2.85714	11.75
193	1	42	2	28	1	2	1	1	1	1	2	2	2	2	2	2	2	2	1	2	1	3	1	1	99	5	6	35	6	6.2	7.5	11.2	12	4.99232	11.67
195	1	42	2	25	1	1	1	2	1	1	2	2	2	2	2	2	2	2	1	2	1	3	2	1	99	5	6	42	6	6.4	7.5	10.8	11.4	4.09226	12.15
196	1	49	1	28	1	2	1	2	1	1	2	2	2	2	2	2	2	2	1	2	1	3	1	1	99	5	7	42	7	5	5.9	10.9	11.8	3.67347	13.93
197	1	35	2	26	1	2	1	2	1	2	1	2	2	2	2	2	2	2	1	2	1	1	1	1	99	5	5	35	5	6	7.8	10.9	11.9	8.57143	11.59
198	1	56	1	12	2	2	1	2	2	1	2	2	1	2	1	2	2	2	1	2	1	3	2	1	99	5	8	42	8	6	7.2	10.9	11.9	3.57143	12.24
199	1	56	1	11	2	1	1	2	2	1	2	2	1	2	1	2	2	2	1	2	1	3	1	1	99	5	8	28	8	7	8.1	10.9	12	2.80612	13.04
200	1	42	1	38	1	2	1	2	1	1	2	2	2	2	2	2	2	2	1	2	1	3	1	1	99	5	6	56	6	10.7	10.7	11.6	14.3	0	11.81
202	1	49	1	28	1	2	1	2	1	1	2	2	1	2	2	2	1	2	1	2	1	3	2	1	99	5	7	42	7	7	8.2	10.9	12	3.49854	11.74
203	1	56	1	10	2	2	1	2	2	1	2	2	1	2	1	2	2	2	1	2	1	3	1	1	99	5	8	42	8	6.3	7.3	10.8	12	2.83447	11.23
204	1	56	1	10	2	1	1	1	2	1	2	2	1	2	2	2	2	2	1	2	1	3	1	1	99	5	8	56	8	6	7.1	10.7	11.4	3.27381	11.41
205	1	35	1	25	1	2	1	2	1	2	1	2	2	2	2	2	2	2	1	2	1	1	2	1	99	5	5	56	5	6.5	7.5	10.8	12.1	4.3956	11.61
206	1	42	1	26	1	2	1	1	1	1	2	2	2	2	2	2	2	2	1	2	1	3	1	1	99	5	6	35	6	5.1	7.1	10.9	12.3	9.33707	12.63
207	1	56	1	8	2	2	1	2	2	1	2	2	1	2	1	2	2	2	1	2	1	3	1	1	99	5	8	42	8	5	5.8	10.7	11.9	2.85714	11.81
208	1	56	1	13	2	2	1	2	2	1	2	2	1	2	2	2	2	2	1	2	1	3	1	1	99	5	8	42	8	6	6.9	10.9	11.8	2.67857	11.65
211	1	35	1	36	1	2	2	1	1	1	2	2	2	2	2	1	2	2	1	2	3	3	1	1	99	5	5	49	5	10.6	11.8	10.3	11.3	3.2345	11.88
212	1	56	1	11	2	2	1	2	2	1	2	2	1	2	2	2	2	2	1	2	1	3	1	1	99	5	8	56	8	7	8.2	10.9	11.9	3.06122	13.27
213	1	56	1	24	2	1	1	1	2	1	2	2	1	2	1	2	2	2	1	2	1	3	1	3	99	5	8	14	8	11	12.5	10.5	13	2.43507	12.57
214	1	35	1	38	1	2	1	1	1	1	2	2	2	1	2	2	1	2	1	2	3	3	1	3	99	5	5	21	5	11	12.3	11.6	13	3.37662	11.59
215	1	42	1	7	2	2	1	1	1	1	2	2	2	2	2	2	2	2	1	2	1	3	1	3	99	5	6	49	6	8	9.2	10.5	11.4	3.57143	11.88
216	1	42	1	26	1	2	2	2	2	2	1	2	2	2	2	2	2	1	1	1	1	1	1	3	99	5	6	49	6	7.6	7.6	10.9	11.9	0	12.09
217	1	56	1	18	2	2	1	2	2	1	2	2	1	2	1	2	2	2	1	2	3	3	1	1	99	5	8	56	8	11	11.8	13	13	1.2987	11.71
218	1	42	1	28	1	2	1	1	1	2	1	2	2	2	2	2	2	1	2	2	1	1	1	3	99	5	6	56	6	10.3	11.3	11.4	11.4	2.3116	11.81
219	1	35	1	25	1	2	2	1	2	1	2	2	2	2	2	2	2	2	3	2	1	3	1	1	99	5	5	35	5	8.9	8.9	12.3	12.4	0	11.79
223	1	49	2	27	1	2	1	1	2	1	2	2	2	2	2	2	2	2	1	2	1	3	1	1	99	5	7	14	7	9	10.2	12.5	13.1	2.72109	11.43
224	1	42	2	29	1	2	2	1	1	1	2	2	2	1	2	2	2	2	1	2	1	3	1	1	99	5	6	42	6	8	9.9	10.8	12.5	5.65476	11.81
226	1	35	2	25	1	2	1	2	1	2	1	2	2	2	2	2	2	2	1	2	1	1	1	1	99	5	5	14	5	6	7.3	10.2	11.1	6.19048	12.22
227	1	49	2	25	1	2	1	1	1	1	2	2	2	2	2	2	2	2	1	2	1	3	1	1	99	5	7	21	7	7.5	8.8	10.4	12.3	3.53742	11.93
228	1	56	2	9	2	2	1	2	2	1	2	1	1	2	1	2	2	2	1	2	1	3	1	1	99	5	8	14	8	5.2	6.8	10.3	11.4	5.4945	13.24
229	1	56	2	25	1	2	1	2	2	1	2	1	1	2	1	2	2	2	1	2	1	3	1	1	99	5	8	35	8	7	8.5	10.8	12	3.82653	10.88
230	1	56	2	23	2	2	1	2	2	1	2	1	1	2	2	2	2	2	1	2	3	3	1	1	99	5	8	21	8	6.1	7.3	10.9	12	3.51288	11.59
233	1	56	2	20	2	2	1	1	2	1	2	1	1	2	2	2	2	2	1	2	1	3	1	1	99	5	8	35	8	7.5	8.6	10.7	12	2.61905	12.69
234	1	35	1	26	1	2	1	1	1	2	1	2	2	2	2	2	2	2	1	2	1	1	1	1	99	5	5	42	5	8.3	9.5	10.8	11.8	4.13081	12.61
235	1	49	1	24	1	2	1	1	1	1	2	2	2	2	2	2	2	2	1	2	1	3	2	1	99	5	7	14	7	7.5	8.7	10.8	12.1	3.26531	11.14
236	1	35	1	44	1	2	1	2	1	1	2	2	2	2	2	2	2	2	1	2	1	3	1	3	99	5	5	56	5	11	12.3	13	13.5	3.37662	11.21
238	1	49	1	26	1	2	1	1	2	1	2	2	2	2	2	2	2	1	3	2	1	3	1	1	99	5	7	28	7	10	10	11.2	11.2	0	13.04
239	1	49	1	26	1	2	2	1	1	1	2	2	2	2	2	2	2	2	1	2	1	3	1	1	99	5	7	42	7	7.1	8.2	10.9	11.9	3.16183	11.74
240	1	49	1	24	1	2	1	1	1	1	2	2	2	1	2	2	2	2	1	2	1	3	1	1	99	5	7	35	7	7.5	8.7	10.8	12.1	3.26531	11.71
241	1	49	1	28	1	1	1	1	1	1	2	2	2	2	2	2	2	2	1	2	1	3	2	1	99	5	7	49	7	4.8	6	10	12	5.10204	11.27
242	1	42	1	28	1	2	1	2	1	1	2	2	2	2	2	2	2	2	2	2	1	3	1	1	99	5	6	35	6	7.6	8.5	10.9	11.3	2.81955	12.96
243	1	56	1	22	2	2	1	1	2	1	2	2	1	2	1	2	2	2	1	1	1	3	1	2	99	5	8	49	8	6	7	10.9	12	2.97619	12.07
245	1	42	1	27	1	2	1	1	1	1	2	2	2	2	2	1	1	2	1	2	1	3	1	3	99	5	6	49	6	5	6.1	10.5	12	5.23809	12.09
247	1	56	1	18	2	2	1	1	2	1	2	2	1	2	2	2	2	2	1	2	1	3	1	1	99	5	8	56	8	6.8	7.8	10.8	12.1	2.62605	11.51
248	1	49	1	57	1	2	1	1	1	1	2	2	1	2	2	2	2	2	2	2	3	3	1	1	99	5	7	56	7	13.2	15.9	10.9	12.2	4.1744	11.42
249	1	35	1	26	1	2	1	1	2	1	2	2	2	2	2	2	1	1	3	2	2	3	1	3	99	5	5	56	5	10	10	11.5	11.2	0	12.77
250	1	42	1	24	1	2	1	1	2	1	2	2	2	2	2	2	2	2	1	1	1	3	1	2	99	5	6	56	6	6.6	7.4	10.9	12	2.886	11.91
251	1	49	1	11	2	1	2	1	1	1	2	2	2	2	2	2	2	2	1	2	1	3	1	1	99	5	7	56	7	7.5	8.6	10.8	11.2	2.9932	11.81
252	1	56	1	23	2	2	2	1	2	1	2	2	1	1	1	2	2	2	1	2	1	3	1	3	99	5	8	14	8	7	8.2	10.9	12	3.06122	10.04
253	1	35	1	25	1	2	2	1	1	1	1	2	2	2	2	2	2	2	1	2	1	1	1	1	99	5	5	42	5	6	7.3	10.8	12	6.19048	11.75
254	1	49	1	25	1	1	1	2	1	1	2	2	2	2	2	2	2	2	1	2	1	3	1	3	99	5	7	56	7	6	7.3	10.8	12.2	4.42177	11.71
255	1	56	1	13	2	1	1	1	2	1	2	2	1	2	1	2	2	2	1	2	1	3	1	1	99	5	8	35	8	8	9.2	10.9	11.9	2.67857	11.59
256	1	35	1	27	1	1	1	2	1	1	2	2	2	1	2	2	2	2	1	2	1	3	1	3	99	5	5	49	5	7	8.2	11	12.2	4.89796	12.84
257	1	42	1	25	1	2	1	1	1	2	1	2	2	2	2	2	2	2	1	2	1	1	1	3	99	5	6	49	6	6	7.2	10.8	11.8	4.76191	12.05
258	1	35	1	27	1	2	1	1	1	1	2	2	2	2	2	1	2	1	1	2	1	3	1	1	99	5	5	49	5	5	6.5	10.9	11.3	8.57143	13.71
259	1	42	1	25	1	2	1	2	1	1	2	2	2	2	2	2	2	2	1	2	1	1	1	1	99	5	6	49	6	7.5	9.3	10.5	13	5.71429	11.78
260	1	56	1	23	2	2	1	2	2	1	2	2	1	2	1	2	1	2	1	2	1	3	1	1	99	5	8	42	8	7.8	9	10.8	11.4	2.74725	10.93
262	1	56	2	11	2	2	1	2	2	1	2	1	1	2	2	2	2	2	1	2	1	3	1	1	99	5	8	49	8	8	9.2	10.9	11.9	2.67857	11.69
264	1	49	2	28	1	2	2	1	2	1	2	2	2	2	2	2	2	2	2	1	1	3	2	2	99	5	7	49	7	6.9	8	14	12.6	3.25347	11.78
265	1	56	2	17	2	2	1	1	2	1	2	1	1	2	2	2	2	2	1	2	1	3	1	1	99	5	8	42	8	6.1	7.4	10.9	11.9	3.80562	11.75
267	1	49	2	28	1	2	1	2	1	1	2	2	2	2	2	2	2	2	1	2	1	3	1	1	99	5	7	49	7	6.8	8	10.5	11.9	3.60144	11.78
268	1	49	2	36	1	2	1	1	1	1	2	2	2	2	2	1	2	2	1	2	1	3	1	1	99	5	7	49	7	7.5	8.9	10	11	3.80952	11.48
269	1	49	2	36	1	1	1	2	1	1	2	2	2	1	2	1	2	2	1	2	1	3	1	1	99	5	7	42	7	12	13.5	10.5	12	2.55102	11.81
270	1	42	2	26	1	2	1	2	1	1	2	2	2	2	2	2	2	2	1	2	1	3	2	1	99	5	6	28	6	7.5	9.5	10.5	13	6.34921	12.07
271	1	35	2	29	1	2	1	1	1	1	2	2	2	2	2	2	2	2	1	2	1	3	1	1	99	5	5	49	5	6.7	7.9	10.6	13.2	5.11727	11.59
272	1	42	2	25	1	1	1	1	1	1	2	2	2	2	2	2	2	2	1	2	1	3	2	1	99	5	6	42	6	6.5	7.9	10.5	12.4	5.1282	10.06
273	1	35	2	24	1	2	2	1	1	1	2	2	2	2	2	2	2	2	1	2	1	3	1	1	99	5	5	42	5	10	11.2	12	13	3.42857	11.35
275	1	35	2	26	1	2	1	2	1	1	2	2	2	2	2	2	2	2	1	2	1	3	1	1	99	5	5	56	5	7	8.2	11	13	4.89796	11.71
276	1	35	2	27	1	2	1	2	1	1	1	2	1	2	1	2	1	2	1	2	1	1	2	1	99	5	5	28	5	5	6	10.5	11.5	5.71429	12.13
279	1	56	1	11	2	2	1	2	2	1	2	2	1	2	2	2	2	2	1	2	1	3	1	3	99	5	8	14	8	6	7.9	10.8	11.9	5.65476	11.11
284	1	42	1	38	1	2	2	1	1	2	1	2	2	2	2	2	2	2	1	2	3	1	1	1	99	5	6	56	6	12	14	12.5	12.5	3.96825	11.81
286	1	49	2	26	1	2	2	2	1	1	2	2	2	2	2	1	2	2	1	2	1	3	1	1	99	5	7	49	7	7	8.2	10.9	11.9	3.49854	11.8
287	1	56	2	9	2	1	1	2	2	1	2	2	1	2	1	2	1	2	1	2	1	3	1	1	99	5	8	49	8	6.1	7.1	10.8	12.1	2.9274	11.69
288	1	42	2	24	1	2	2	2	1	1	2	2	1	2	2	1	2	2	1	2	1	3	1	1	99	5	6	49	6	10	11.4	12	13	3.33333	12.84
289	1	49	2	27	1	1	1	2	1	1	2	2	2	2	2	2	2	1	1	2	1	3	1	1	99	5	7	49	7	6.8	8	10.5	11.9	3.60144	11.86
291	1	35	1	25	1	2	1	2	1	1	2	2	2	2	2	2	2	2	1	2	1	3	1	3	99	5	5	35	5	5	6	10.5	13	5.71429	11.89
293	1	56	1	10	2	2	2	1	2	1	2	1	1	1	1	1	2	2	1	2	1	3	1	1	99	5	8	35	8	6.3	7.3	10.8	12	2.83447	12.07
295	1	49	1	8	2	2	1	2	1	1	2	2	2	2	2	1	2	2	1	2	1	3	1	3	99	5	7	21	7	5.1	7.1	10.9	12.3	8.0032	11.38
298	1	35	1	38	1	2	1	1	2	1	2	2	2	2	2	2	2	2	1	2	3	3	2	3	99	5	5	35	5	11.4	11.9	13	16	1.25313	12.68
300	1	35	1	27	1	1	1	2	1	1	2	2	2	2	2	2	2	2	1	2	1	3	1	1	99	5	5	14	5	11	12	11.5	12.3	2.5974	10.84
303	1	42	1	34	1	1	1	2	2	1	2	2	2	2	2	2	2	2	1	2	1	3	1	3	99	5	6	56	6	11	14	14	17	6.49351	11.71
305	1	56	2	15	2	2	1	1	2	2	1	2	1	2	2	1	1	2	1	2	1	1	1	1	99	5	8	35	8	11	12.6	10.1	11.8	2.5974	12.63
306	1	56	2	20	2	2	1	2	1	1	2	2	1	2	1	2	1	2	1	2	3	3	1	1	99	5	8	42	8	8	9.2	10.9	12	2.67857	11.24
308	1	56	2	12	2	2	1	2	2	1	2	2	1	2	1	1	2	2	1	2	1	3	1	1	99	5	8	21	8	7	8.1	10.8	12	2.80612	11.52
309	1	56	2	9	2	2	1	1	2	1	2	2	1	2	2	1	2	2	1	2	1	3	1	1	99	5	8	42	8	5.2	6.5	10.3	11.7	4.46429	11.54
311	1	56	2	11	2	2	1	2	2	1	2	2	1	2	1	2	2	2	1	2	1	3	1	1	99	5	8	42	8	6	7.3	10.2	11.8	3.86905	12.2
312	1	56	2	19	2	2	1	1	2	1	2	2	1	2	1	2	2	2	1	2	1	3	1	1	99	5	8	35	8	9	10.4	10.8	12	2.77778	12.87
314	1	42	2	28	1	1	1	2	1	1	2	2	2	2	2	2	2	2	1	2	1	3	1	1	99	5	6	56	6	5	6.1	10.7	11.9	5.23809	11.71
315	1	42	2	26	1	2	2	1	1	1	2	2	2	2	2	2	2	2	1	2	1	3	1	1	99	5	6	42	6	8	9.5	10.8	12.5	4.46429	10.93
316	1	49	2	26	1	2	1	1	2	1	2	2	2	2	2	2	2	2	1	2	1	3	2	1	99	5	7	56	7	9	10.2	12.5	13.1	2.72109	11.91
320	1	42	2	36	1	2	1	1	1	1	2	2	2	2	2	2	2	2	1	2	1	3	1	2	99	5	6	49	6	10	11	11.2	13	2.38095	-0.24
323	1	49	2	26	1	1	1	1	1	2	1	2	2	2	2	2	2	1	3	2	1	3	1	1	99	5	7	21	7	10	10	11.2	11.2	0	11.28
324	1	49	2	28	1	2	1	1	2	1	2	2	2	2	2	2	2	2	2	1	1	3	2	1	99	5	7	35	7	10.1	10.4	11	11.9	0.606183	11.68
325	1	42	2	24	1	1	2	1	1	1	2	2	2	2	2	2	2	2	1	2	1	3	1	3	99	5	6	56	6	9	10.2	11.7	12.7	3.1746	11.81
326	1	35	2	29	1	1	1	1	2	1	2	2	2	2	2	2	2	2	2	1	1	3	1	1	99	5	5	42	5	10	10.3	11.1	12	0.857143	12.73
327	1	49	2	25	1	2	1	1	1	1	2	2	2	2	2	2	2	2	1	2	1	3	1	1	99	5	7	35	7	6.4	7.9	10.8	11.4	4.78316	11.49
328	1	28	1	48	1	2	1	1	1	1	2	2	2	2	2	2	2	2	1	2	1	3	1	1	99	5	4	49	4	11	12.2	13	13.5	3.8961	12.08
330	1	49	1	27	1	2	1	1	2	1	2	2	2	2	2	2	2	2	1	2	1	3	2	1	99	5	7	35	7	9	9.6	12.5	13.1	1.36054	11.76
331	1	42	1	26	1	2	1	1	2	1	2	2	2	2	2	2	2	2	1	1	1	3	1	1	99	5	6	21	6	8	8.8	10.8	12.5	2.38095	11.4
332	1	49	1	27	1	1	1	1	2	2	1	2	2	2	2	2	2	2	1	1	1	1	1	3	99	5	7	49	7	8	8.1	10.5	11.6	0.255102	11.88
333	1	42	1	24	1	2	1	1	1	1	2	2	2	2	2	2	2	2	1	2	1	3	1	1	99	5	6	49	6	8.1	9.1	13	13	2.93945	11.59
335	1	49	1	24	1	2	1	2	1	1	2	2	2	2	2	2	2	2	1	2	1	3	1	1	99	5	7	49	7	9.3	10.8	10	12	3.29164	11.78
336	1	56	1	15	2	2	1	1	2	2	1	2	1	2	2	2	2	1	1	2	1	1	2	1	99	5	8	14	8	11	12.5	10.5	11.9	2.43507	11.22
338	1	49	1	25	1	2	1	1	1	1	2	2	2	2	2	2	2	2	1	2	1	3	1	3	99	5	7	56	7	6	7	11.5	12.3	3.40136	11.71
339	1	49	1	16	2	2	1	1	1	1	2	2	2	2	2	2	2	2	1	2	1	3	1	1	99	5	7	21	7	6.5	8.5	10.5	12	6.27944	11.49
343	1	35	1	39	1	2	1	1	1	1	2	2	2	2	2	2	2	2	1	2	1	3	1	3	99	5	5	35	5	11.5	12.8	11.9	13.3	3.22981	12.7
344	1	42	1	27	1	2	1	1	1	1	2	2	2	2	2	1	2	2	1	2	2	3	1	1	99	5	6	49	6	6.4	7.8	10.8	11.4	5.20833	11.88
345	1	42	1	27	1	1	1	1	1	1	2	2	2	2	2	1	2	2	1	2	1	3	1	1	99	5	6	49	6	6.2	7.8	10.8	12	6.14439	12.84
346	1	49	1	24	1	2	1	2	1	1	2	2	2	2	2	1	2	2	1	2	3	3	1	1	99	5	7	42	7	4	6	10.2	11.3	10.2041	12.75
347	1	35	1	25	1	2	1	1	1	1	2	2	2	2	2	2	2	2	1	2	1	3	1	1	99	5	5	56	5	10	11.5	11.6	12	4.28571	11.81
348	1	49	1	27	1	2	1	2	2	1	2	2	2	2	2	2	2	2	1	2	1	3	1	1	99	5	7	35	7	7	8.2	10.9	12	3.49854	12.93
349	1	56	1	20	2	2	1	2	2	1	2	2	1	2	1	2	2	2	1	2	1	3	1	1	99	5	8	14	8	7	8.2	10.9	11.9	3.06122	11.24
350	1	42	1	25	1	2	1	1	2	1	2	2	2	2	2	2	2	2	1	1	1	3	1	1	99	5	6	42	6	6	6.9	10.7	11.2	3.57143	12.24
351	1	42	1	26	1	2	1	2	1	1	2	2	2	2	2	2	2	2	1	2	1	3	2	1	99	5	6	14	6	5	6.9	10.9	11.8	9.04762	11.6
352	1	56	1	11	2	2	1	2	2	1	2	2	2	1	1	2	2	2	1	2	1	3	2	1	99	5	8	42	8	7	8.1	10.9	12	2.80612	11.84
353	1	56	1	10	2	2	1	1	2	2	1	2	1	2	2	2	2	1	1	2	1	1	1	1	99	5	8	42	8	5	6.2	10.5	11.4	4.28571	12.36
354	1	56	1	18	2	2	1	2	2	1	2	1	1	2	2	1	2	2	1	2	1	3	1	1	99	5	8	35	8	6	7.5	10.9	11.9	4.46429	11.51
357	1	49	2	28	1	2	1	1	2	2	1	2	2	2	2	2	2	1	3	2	3	1	1	1	99	5	7	49	7	11	11	11.5	11.4	0	11.79
358	1	56	2	11	2	2	1	1	2	1	2	1	1	2	1	2	2	2	1	2	1	3	1	1	99	5	8	35	8	6	7.9	10.8	12	5.65476	15.63
359	1	56	2	18	2	2	1	2	2	1	2	2	1	2	1	2	1	2	1	2	2	3	1	1	99	5	8	56	8	7.5	8.1	10.5	13.9	1.42857	11.81
362	1	42	2	26	1	2	1	1	1	2	1	2	2	2	2	2	2	1	1	2	1	1	2	3	99	5	6	49	6	7	8.3	10.8	11	4.42177	11.58
363	1	56	2	13	2	2	2	2	2	1	2	2	1	2	1	2	2	2	1	2	1	3	1	1	99	5	8	49	8	7.1	8.2	10.9	11.9	2.7666	11.78
364	1	49	2	24	1	2	1	2	1	1	2	2	2	2	2	2	2	2	1	2	1	3	1	1	99	5	7	56	7	7	8.2	10.9	12	3.49854	10.62
365	1	42	2	24	1	2	2	2	1	1	2	2	2	2	2	2	2	2	1	2	1	3	2	1	99	5	6	21	6	8.5	9.3	10.8	12	2.2409	11.59
367	1	35	2	29	1	1	2	1	2	1	2	2	2	2	2	2	2	1	3	2	1	3	1	1	99	5	5	49	5	7.9	8	12	12.1	0.361664	13.71
368	1	56	2	11	2	2	1	2	2	2	2	2	1	2	1	2	1	2	1	2	1	1	1	1	99	5	8	21	8	7.5	8	10.8	11.3	1.19048	11.38
369	1	49	2	29	1	2	1	2	1	1	2	2	2	2	2	1	2	2	1	2	1	3	1	1	99	5	7	56	7	6.1	7.1	10.8	12.1	3.3456	11.71
370	1	42	2	28	1	2	2	2	2	1	2	2	1	2	2	2	2	2	1	2	1	3	1	1	99	5	6	14	6	6	7	12	12.4	3.96825	11.23
371	1	42	2	27	1	2	2	1	1	1	2	2	2	2	2	2	2	1	3	2	1	3	2	1	99	5	6	35	6	7.9	8	12	12.1	0.301386	12.63
372	1	35	2	27	1	2	1	1	1	1	2	2	2	2	2	2	2	2	1	2	1	3	2	1	99	5	5	35	5	6.5	7.5	10.9	13	4.3956	12.05
373	1	42	2	28	1	2	1	1	1	2	1	2	2	2	2	2	2	1	1	2	1	3	1	1	99	5	6	35	6	5	6.3	10.9	11.3	6.19048	12.9
374	1	35	2	24	1	2	1	2	1	1	2	2	2	2	2	2	2	2	1	2	2	3	2	1	99	5	5	14	5	7.5	8.7	10.8	12.1	4.57143	10.52
375	1	56	2	21	2	2	1	2	2	1	2	2	1	2	1	2	2	2	1	2	1	3	1	1	99	5	8	14	8	6.6	7.9	10.9	11.8	3.51732	10.31
376	1	49	2	24	1	2	2	1	1	1	2	2	2	1	2	2	2	2	1	2	1	3	1	1	99	5	7	49	7	8.1	9.1	12	13	2.51953	11.58
377	1	56	2	14	2	2	1	2	2	1	2	2	1	2	2	1	2	2	1	2	1	3	2	1	99	5	8	21	8	6.2	7.3	10.8	11.2	3.1682	11.95
379	1	28	1	24	1	2	1	1	2	1	2	2	2	2	2	2	2	2	1	2	3	3	1	2	99	5	4	42	4	8.5	9.5	12.3	12.3	4.20168	11.74
383	1	56	1	21	2	2	1	1	2	1	2	2	1	2	2	2	2	2	1	2	1	3	1	1	99	5	8	21	8	6	7.1	10.7	11.6	3.27381	12.88
384	1	56	1	15	2	2	1	2	2	1	2	2	1	2	2	2	2	2	1	2	1	3	1	1	99	5	8	49	8	6.3	7.3	10.8	12	2.83447	10.97
385	1	56	1	27	1	2	1	2	2	1	2	1	1	2	2	1	2	2	1	2	1	3	1	1	99	5	8	21	8	6	7.5	10.2	11.3	4.46429	12.6
386	1	35	1	24	1	2	2	2	1	1	2	2	2	2	2	2	2	1	3	2	1	3	1	1	99	5	5	56	5	7.9	8	12	12.1	0.361664	11.91
387	1	56	1	12	2	2	1	1	1	1	2	2	1	2	1	2	2	2	1	2	1	3	1	1	99	5	8	21	8	7	8.2	10.9	11.9	3.06122	11.93
388	1	42	1	27	1	1	1	1	2	1	2	2	2	2	2	2	2	2	1	2	1	3	2	3	99	5	6	42	6	6.6	6.8	10.9	11	0.721501	14.02
389	1	56	1	10	2	2	1	1	2	1	2	2	1	2	2	2	2	2	1	2	1	3	1	3	99	5	8	42	8	6.3	7.3	10.8	12	2.83447	11.35
390	1	56	1	14	2	2	1	1	2	1	2	2	1	2	2	2	2	2	1	2	1	3	1	1	99	5	8	21	8	6.2	7.5	10.8	11.7	3.74424	12.88
392	1	56	1	14	2	2	1	2	2	1	2	1	1	2	1	2	2	2	1	2	1	3	1	1	99	5	8	49	8	6	7.9	10.8	12	5.65476	13.71
394	1	56	1	21	2	2	1	1	2	2	1	2	1	2	2	2	2	2	1	2	1	1	1	1	99	5	8	42	8	11	12.1	10.1	11.8	1.78571	12.04
395	1	56	1	11	2	2	1	2	2	1	2	2	1	2	1	2	2	2	1	2	1	3	1	1	99	5	8	21	8	8	9.2	10.9	12	2.67857	12.38
396	1	56	1	22	2	1	1	2	2	1	2	2	1	1	1	2	1	2	1	2	3	3	2	1	99	5	8	14	8	6.1	7.4	10.9	12	3.80562	11.14
2	0	#NULL!	2	24	1	2	1	2	2	1	2	1	1	2	1	2	2	2	1	2	2	3	2	1	2	1	3	21	#NULL!	7.5	8.7	10.8	12.1	7.61905	10.99
3	0	#NULL!	1	37	1	2	1	2	1	1	2	1	2	2	2	2	2	2	1	2	2	3	1	1	2	4	3	56	#NULL!	11.1	13.1	12.1	12.1	8.58001	11.52
6	0	#NULL!	2	14	2	2	1	1	2	2	1	2	1	2	2	2	2	2	1	2	2	1	1	1	99	4	3	56	#NULL!	8	8.1	13	13.5	0.595238	11.81
7	0	#NULL!	2	36	1	2	1	2	1	1	2	1	2	2	2	2	2	1	1	2	1	3	1	1	2	2	3	56	#NULL!	11	13	13	13	8.65801	11.52
9	0	#NULL!	2	23	2	2	2	2	1	1	1	2	2	2	2	2	2	1	1	2	2	1	1	1	99	2	2	49	#NULL!	8	8.1	12	12.1	0.892857	12.84
14	0	#NULL!	2	38	1	2	1	2	1	1	2	1	2	2	2	2	2	1	1	2	3	3	1	1	2	2	3	21	#NULL!	11	13	13	13	8.65801	11.5
15	0	#NULL!	1	26	1	2	2	2	1	2	1	2	1	2	2	2	2	1	1	2	2	1	1	1	99	2	2	56	#NULL!	8	8.1	12	12.1	0.892857	11.81
20	0	#NULL!	2	19	2	1	1	2	1	1	2	1	1	2	2	2	2	2	2	2	3	3	1	1	2	1	3	42	#NULL!	11.1	13.1	12.1	12.1	8.58001	11.24
21	0	#NULL!	1	26	1	2	1	2	1	2	1	1	2	2	2	2	2	1	3	2	3	1	1	1	2	2	2	56	#NULL!	11	11	12.5	12.5	0	11.51
22	0	#NULL!	2	10	2	2	1	2	1	1	2	2	2	2	2	2	2	2	2	2	1	3	1	1	99	1	3	42	#NULL!	6.5	7.4	10.9	11.9	6.59341	-0.31
25	0	#NULL!	1	33	1	2	1	2	1	2	1	2	1	2	1	2	2	1	2	2	2	1	1	2	99	2	2	14	#NULL!	9	9.1	11.5	12.3	0.793651	11.54
26	0	#NULL!	2	17	2	2	1	2	2	1	2	2	1	2	1	2	2	2	2	2	3	3	1	1	99	3	8	35	#NULL!	11.2	12.2	11.5	12.4	1.59439	12.07
29	0	#NULL!	1	10	2	2	2	1	1	1	2	2	2	2	2	2	1	2	2	2	2	3	1	1	99	2	7	42	#NULL!	8.1	8.2	12.2	12.3	0.251953	10.54
36	0	#NULL!	2	30	1	2	2	1	2	1	2	2	2	1	2	2	2	2	2	2	2	3	1	1	99	1	2	49	#NULL!	8.1	8.2	12.2	12.3	0.881834	11.79
41	0	#NULL!	1	29	1	2	2	1	1	1	2	2	2	2	2	2	2	2	2	2	2	3	2	2	99	1	3	56	#NULL!	7	8.1	14	14	7.48299	11.81
42	0	#NULL!	2	32	1	2	1	1	1	1	2	2	1	2	1	2	2	2	2	2	2	3	2	3	99	1	4	56	#NULL!	6.1	7	12	12.9	5.26932	12.91
43	0	#NULL!	1	34	1	2	1	2	1	1	2	2	2	2	2	2	2	2	2	2	1	3	1	1	99	2	2	35	#NULL!	6.2	7.1	10.8	11.7	10.3687	12.69
46	0	#NULL!	2	27	1	1	1	2	1	2	2	2	2	2	2	2	2	2	2	2	2	1	1	1	99	1	3	28	#NULL!	7.6	8.7	10.6	11.4	6.89223	13.13
49	0	#NULL!	2	23	2	2	1	1	2	1	2	2	2	2	2	2	1	2	2	2	2	3	1	3	99	1	4	28	#NULL!	6.1	7	12	12.9	5.26932	11.51
51	0	#NULL!	2	31	1	2	2	1	1	1	2	2	2	2	2	2	2	1	3	2	2	3	2	1	99	2	2	56	#NULL!	6.9	7	12	12.1	1.0352	10.62
56	0	#NULL!	1	13	2	2	1	1	2	1	2	2	1	2	2	2	2	2	2	2	2	3	1	1	99	3	8	21	#NULL!	5	6.2	10	12	4.28571	11.38
58	0	#NULL!	2	32	1	1	1	1	1	1	2	2	2	2	1	2	2	2	2	2	2	3	1	1	99	1	3	21	#NULL!	6	7	10.9	11.9	7.93651	11.45
59	0	#NULL!	2	34	1	1	2	2	1	1	2	2	2	2	2	2	1	2	2	2	2	3	2	1	99	1	3	49	#NULL!	6	6.9	10.7	11.6	7.14286	11.88
62	0	#NULL!	1	32	1	2	1	2	1	1	2	2	2	2	2	2	2	2	2	2	2	3	1	1	99	2	2	56	#NULL!	5.9	6.8	10.6	11.9	10.8959	11.51
71	0	#NULL!	1	35	1	1	2	2	1	1	1	1	2	2	2	2	2	1	2	2	2	1	1	1	2	2	2	56	#NULL!	8	8.1	12	12.1	0.892857	11.81
79	0	#NULL!	2	20	2	2	1	2	1	2	1	2	2	2	2	2	2	2	2	2	2	1	1	1	99	1	3	56	#NULL!	7.1	8.3	10.9	11.9	8.04829	11.71
84	0	#NULL!	2	28	1	2	1	2	1	2	1	1	1	2	2	2	2	1	3	2	3	1	1	1	2	1	2	42	#NULL!	11	11	12.5	12.5	0	12.93
85	0	#NULL!	1	26	1	1	2	1	1	1	2	2	2	2	2	2	2	2	2	2	2	3	2	2	99	4	2	42	#NULL!	6.9	8	14	12.6	11.3872	12.69
88	0	#NULL!	2	23	2	1	1	1	1	2	1	1	1	1	1	2	2	2	2	2	2	1	1	1	2	2	3	21	#NULL!	8	8.1	13	12.5	0.595238	16.33
89	0	#NULL!	1	14	2	2	1	1	2	1	2	2	1	2	2	2	2	2	2	2	2	3	1	1	99	3	8	21	#NULL!	5	6	10.5	12	3.57143	11.38
98	0	#NULL!	1	15	2	2	1	1	2	1	2	1	1	2	2	2	2	2	2	2	2	3	1	3	99	3	8	21	#NULL!	6	6.9	11.9	12.9	2.67857	13.46
100	0	#NULL!	1	29	1	2	1	1	1	1	2	2	2	1	2	2	2	2	2	2	2	3	1	1	99	1	2	56	#NULL!	9.3	10.5	12.6	13.2	9.21659	10.61
105	0	#NULL!	2	31	1	2	2	1	1	1	1	2	1	2	2	2	2	2	2	2	2	1	1	1	99	1	3	56	#NULL!	6	6.9	10.8	12	7.14286	11.91
111	0	#NULL!	2	12	2	2	1	1	2	1	2	1	1	2	2	2	2	2	2	2	2	3	1	1	99	3	8	21	#NULL!	9.3	10.5	12.6	13.2	2.30415	9.82
113	0	#NULL!	1	25	1	2	1	2	1	1	2	2	2	2	2	2	2	2	2	2	2	3	1	1	99	1	2	35	#NULL!	7.6	8.5	10.9	11.3	8.45865	10.4
117	0	#NULL!	1	57	1	2	1	1	1	1	2	1	2	1	2	2	2	2	2	2	3	3	1	1	2	2	2	42	#NULL!	13.2	15.9	10.9	12.2	14.6104	11.81
127	0	#NULL!	2	24	1	2	1	2	1	1	2	2	2	2	2	2	2	2	2	2	2	3	1	1	99	1	3	35	#NULL!	8	8.1	12	12.5	0.595238	13.13
135	0	#NULL!	2	11	2	2	1	1	1	1	2	2	2	2	2	2	2	2	2	2	2	3	1	1	99	1	3	49	#NULL!	6	7	10.7	12.2	7.93651	11.78
138	0	#NULL!	1	24	1	2	2	2	1	1	2	2	1	2	2	2	2	2	2	2	3	3	1	1	99	1	2	35	#NULL!	8.5	9.3	10.8	12	6.72269	11.59
141	0	#NULL!	2	12	2	2	1	1	1	1	2	2	2	2	2	2	2	2	2	2	2	3	1	1	99	4	3	21	#NULL!	6.2	6.8	10.8	12	4.60829	13.33
142	0	#NULL!	1	9	2	1	1	1	1	1	2	2	2	2	2	2	2	2	1	2	2	3	1	1	99	1	3	14	#NULL!	6.5	7.5	10.9	13	7.32601	12.3
146	0	#NULL!	1	24	1	2	1	1	1	2	1	2	2	2	2	2	2	2	1	2	2	1	1	3	99	2	2	21	#NULL!	7	7.2	10.8	11	2.04082	11.28
151	0	#NULL!	2	26	1	2	1	1	1	1	1	2	2	2	2	2	2	2	1	2	2	1	1	1	99	1	2	49	#NULL!	6.5	7.5	10.9	13	10.989	10.97
152	0	#NULL!	1	26	1	2	2	2	1	1	2	2	2	2	2	2	2	2	1	2	2	3	1	1	99	1	2	14	#NULL!	6	7	12	12.4	11.9048	10.23
153	0	#NULL!	2	24	1	1	1	2	1	1	2	2	2	2	1	2	2	2	2	2	3	3	1	1	99	1	4	56	#NULL!	8	8.1	12	12.5	0.446429	11.82
154	0	#NULL!	1	26	1	1	1	2	1	1	2	2	1	2	2	2	2	2	1	2	2	3	1	1	99	4	3	56	#NULL!	6.1	7.1	10.8	12.1	7.8064	11.81
157	0	#NULL!	2	26	1	2	1	1	1	1	2	2	2	2	2	2	2	2	1	2	2	3	2	1	99	1	2	14	#NULL!	6.5	7	10.8	12	5.4945	9.29
161	0	#NULL!	2	22	2	1	1	2	2	1	2	2	2	2	2	2	2	2	2	2	3	3	2	1	99	1	3	42	#NULL!	8	8.1	12	12.5	0.595238	11.74
162	0	#NULL!	2	25	1	2	1	1	1	1	2	2	1	2	1	2	2	2	1	2	2	3	1	1	99	2	2	49	#NULL!	6	6.9	10.8	12	10.7143	13.71
165	0	#NULL!	2	26	1	2	1	2	1	1	2	2	1	2	2	2	2	2	1	2	1	3	1	1	99	1	3	14	#NULL!	7.5	10.5	10.5	13.1	19.0476	11.24
172	0	#NULL!	1	28	1	2	1	1	1	2	1	2	2	2	2	2	2	2	1	2	2	1	1	3	99	1	2	49	#NULL!	8	8.1	10.5	11.4	0.892857	12.08
177	0	#NULL!	1	14	2	2	1	1	2	2	1	2	1	2	1	2	1	1	1	2	2	1	1	1	99	3	8	56	#NULL!	8.2	8.3	11.9	12.8	0.21777	11.71
181	0	#NULL!	1	36	1	2	2	1	1	1	2	1	2	2	2	2	2	2	1	2	3	3	1	1	2	2	3	42	#NULL!	11	11.5	10	11.3	2.1645	11.04
185	0	#NULL!	2	29	1	2	1	1	1	1	2	2	1	2	2	2	2	2	1	2	2	3	2	3	99	1	2	49	#NULL!	8	8.1	10.5	11.4	0.892857	11.79
192	0	#NULL!	1	18	2	2	1	2	2	1	2	1	1	2	1	2	2	2	1	2	2	3	2	1	99	3	8	56	#NULL!	7.5	10.5	10.5	13.1	7.14286	11.81
194	0	#NULL!	1	26	1	2	1	1	2	1	2	2	2	2	2	1	2	2	1	2	2	3	1	1	99	1	3	35	#NULL!	6.4	7.1	10.8	11.4	5.20833	11.68
201	0	#NULL!	1	26	1	2	1	1	1	1	2	2	2	2	2	2	2	2	1	2	2	3	2	1	99	1	2	42	#NULL!	6	6.9	10.7	11.6	10.7143	12.52
209	0	#NULL!	1	8	2	2	1	2	2	1	2	2	1	2	2	2	2	2	1	2	2	3	1	3	99	3	8	21	#NULL!	4.6	4.8	1.3	11.3	0.776398	11.52
210	0	#NULL!	1	26	1	2	1	1	1	1	2	2	2	2	2	1	2	2	1	2	2	3	1	1	99	1	2	56	#NULL!	10	10.4	10.6	11.8	2.85714	11.81
220	0	#NULL!	1	36	1	2	1	1	1	1	2	2	1	2	2	2	2	2	1	2	2	3	1	3	99	1	3	56	#NULL!	11	14	14	17	12.987	11.61
221	0	#NULL!	2	48	1	2	1	2	1	1	2	2	2	2	2	2	2	2	1	2	3	3	2	3	99	1	3	42	#NULL!	11	11.9	13	13.5	3.8961	12.04
222	0	#NULL!	2	28	1	2	1	1	1	1	2	2	2	2	2	2	2	2	1	2	3	3	1	3	99	1	3	28	#NULL!	10	10.3	11	11.9	1.42857	12.47
225	0	#NULL!	2	25	1	2	1	2	1	1	2	2	2	2	2	1	2	2	1	2	2	3	1	1	99	2	2	35	#NULL!	5	5.8	10.7	11.9	11.4286	11.86
231	0	#NULL!	2	18	2	2	1	2	2	1	2	2	1	2	2	2	2	2	1	2	2	3	1	1	99	3	8	14	#NULL!	9	10.4	10.8	12	2.77778	11.42
232	0	#NULL!	2	26	1	2	1	2	1	1	2	2	2	2	2	2	2	2	1	2	3	3	1	1	99	1	3	14	#NULL!	9	10.4	10.8	12	7.40741	11.24
237	0	#NULL!	1	22	2	2	1	1	1	1	2	2	1	2	1	1	2	2	1	2	3	3	1	3	99	2	3	35	#NULL!	10.2	10.5	10.9	11.8	1.40056	10.87
244	0	#NULL!	1	28	1	2	1	1	1	1	2	2	2	2	2	2	2	2	1	2	2	3	1	1	99	1	3	42	#NULL!	5	6	10.5	12	9.52381	10.25
246	0	#NULL!	1	23	2	2	1	2	1	1	2	1	1	2	2	1	2	2	1	2	3	3	2	3	2	1	2	49	#NULL!	11	11.9	13	13.5	5.84416	10.29
261	0	#NULL!	1	23	2	1	1	2	2	1	2	2	1	2	1	2	2	2	1	2	2	3	1	1	99	3	8	42	#NULL!	5	5.9	10.2	12.6	3.21429	10.64
263	0	#NULL!	2	16	2	2	1	2	2	1	2	2	1	2	1	1	2	2	1	2	2	3	1	1	99	3	8	35	#NULL!	6	7	10.9	12	2.97619	10.87
266	0	#NULL!	2	26	1	1	1	2	1	1	2	2	2	1	2	2	2	2	1	2	2	3	1	2	99	2	3	56	#NULL!	5	7.2	10.7	12	20.9524	11.81
274	0	#NULL!	2	22	2	2	2	1	1	1	2	1	2	2	2	1	2	2	1	2	3	3	1	1	2	2	3	42	#NULL!	8.1	9.1	12	13	5.87889	12.15
277	0	#NULL!	1	10	2	2	1	1	2	1	2	2	1	1	2	1	2	2	1	2	2	3	1	1	99	3	8	56	#NULL!	5	5.6	10.5	11.8	2.14286	11.71
278	0	#NULL!	1	27	1	1	1	1	2	2	1	2	2	2	2	1	2	2	1	2	2	1	2	1	99	1	2	56	#NULL!	7	7.1	11	11.1	1.02041	11.71
280	0	#NULL!	1	26	1	2	1	1	1	2	1	2	1	2	2	2	1	1	1	2	2	1	1	1	99	2	3	49	#NULL!	8	8.1	13	13.5	0.595238	11.98
281	0	#NULL!	1	24	1	2	1	1	1	1	2	1	1	2	2	1	2	2	1	2	3	3	1	1	2	2	2	35	#NULL!	7	8.1	10.6	11.9	11.2245	11.67
282	0	#NULL!	1	21	2	2	1	1	1	1	2	2	2	2	2	2	2	2	1	2	3	3	1	2	99	2	3	56	#NULL!	10	11	11.4	13.2	4.76191	11.21
283	0	#NULL!	1	26	1	2	1	2	1	1	2	2	2	1	2	1	2	2	1	2	2	3	1	3	99	4	2	49	#NULL!	4	4.1	10	11	1.78571	11.8
285	0	#NULL!	2	26	1	2	2	1	2	1	2	2	1	2	2	1	2	2	1	2	2	3	1	1	99	2	4	21	#NULL!	7	8.5	10.5	12.5	7.65306	11.49
290	0	#NULL!	1	24	1	2	1	1	1	1	2	2	2	2	2	1	2	2	1	2	2	3	1	1	99	2	2	56	#NULL!	5.1	6.3	9.2	12	16.8067	11.41
292	0	#NULL!	1	26	1	2	1	1	1	1	2	2	2	2	2	1	2	2	1	2	2	3	1	1	99	2	2	28	#NULL!	9	10.1	10.7	14	8.73016	13.04
294	0	#NULL!	1	24	1	1	1	2	1	1	2	2	1	2	2	2	2	2	1	2	2	3	1	1	99	2	3	28	#NULL!	5.9	6.8	10.6	11.9	7.26392	12.47
296	0	#NULL!	1	19	2	2	2	2	2	1	2	2	1	2	1	1	1	2	1	2	2	3	2	1	99	3	8	14	#NULL!	6.2	7.1	10.8	11.3	2.59217	9.75
297	0	#NULL!	1	12	2	2	2	2	2	1	2	1	1	2	2	1	2	2	1	2	1	3	1	1	99	3	8	21	#NULL!	6	6.9	10.7	11.6	2.67857	12.43
299	0	#NULL!	1	21	2	1	1	1	2	1	2	2	1	2	1	1	1	2	1	2	2	3	1	3	99	3	8	21	#NULL!	6	6.9	11.9	12.9	2.67857	9.82
301	0	#NULL!	1	28	1	2	1	1	1	2	1	2	2	2	2	1	2	2	1	2	2	1	1	1	99	1	2	56	#NULL!	7	7.1	11	11.1	1.02041	12.42
302	0	#NULL!	1	10	2	2	1	1	2	2	1	1	1	2	2	2	2	1	1	2	2	1	1	1	99	3	8	14	#NULL!	5	5.6	10.5	11.8	2.14286	11.61
304	0	#NULL!	1	25	1	2	1	1	1	2	1	1	1	2	1	2	2	1	1	2	2	1	1	1	2	2	3	49	#NULL!	5	5.3	10.9	11.3	2.85714	11.27
307	0	#NULL!	2	24	1	1	1	2	1	1	2	1	2	2	2	2	2	2	1	2	3	3	1	1	2	1	2	56	#NULL!	6.1	7	10.9	12	10.5386	11.91
310	0	#NULL!	2	22	2	1	1	1	1	1	2	2	1	2	2	2	2	2	1	2	2	3	2	1	99	3	7	14	#NULL!	7.5	8.8	10.4	12.3	3.53742	11.43
313	0	#NULL!	2	23	2	2	1	2	1	1	2	1	1	2	1	2	2	2	1	2	3	3	1	1	99	3	8	56	#NULL!	9	10.4	10.8	12	2.77778	12.31
317	0	#NULL!	2	28	1	2	1	1	1	1	2	2	2	2	2	2	2	2	1	2	3	3	1	3	99	1	3	35	#NULL!	10	10.3	11	11.9	1.42857	10.11
318	0	#NULL!	2	48	1	1	1	2	1	1	2	1	1	2	1	2	2	2	1	2	1	1	2	3	2	2	3	21	#NULL!	11	11.9	13	13.5	3.8961	11.09
319	0	#NULL!	2	23	2	1	1	1	2	1	2	2	2	2	1	2	1	2	1	2	3	3	1	3	99	1	3	42	#NULL!	11	14	14	17	12.987	11.75
321	0	#NULL!	2	36	1	2	1	2	1	1	2	1	2	2	2	2	2	2	1	2	2	3	1	1	2	1	3	56	#NULL!	10	10	11.3	14	0	11.81
322	0	#NULL!	2	38	1	2	1	1	1	1	2	2	2	2	2	2	2	2	1	2	3	3	1	3	99	1	3	35	#NULL!	11	12.3	11.6	13	5.62771	12.69
329	0	#NULL!	1	28	1	2	1	2	1	1	2	1	2	2	2	2	2	2	1	2	2	3	1	1	2	1	2	35	#NULL!	10	10.3	11	11.9	2.14286	11.67
334	0	#NULL!	1	25	1	2	2	1	1	1	2	2	2	2	2	2	2	2	1	2	2	3	1	1	99	1	2	56	#NULL!	6	6.2	10.2	11.4	2.38095	10.61
337	0	#NULL!	1	36	1	1	2	1	1	1	2	1	2	2	2	2	2	1	1	2	3	3	2	1	2	2	3	56	#NULL!	11	11.5	10	11.3	2.1645	11.89
340	0	#NULL!	1	22	2	2	1	1	1	1	2	2	2	2	2	2	2	2	1	2	3	3	2	1	99	2	3	42	#NULL!	9	10.5	11.5	12	7.93651	12.69
341	0	#NULL!	1	18	2	2	1	1	2	1	2	2	1	2	1	2	2	2	1	2	2	3	1	1	99	3	8	35	#NULL!	9	10.2	12.5	13.1	2.38095	16.97
342	0	#NULL!	1	25	1	1	2	1	1	1	2	2	2	2	2	2	2	2	1	2	2	3	1	3	99	1	3	42	#NULL!	8	8	11.5	12.5	0	12.25
355	0	#NULL!	1	27	1	2	1	2	2	1	2	2	2	2	2	2	2	2	1	2	2	3	2	1	99	1	3	35	#NULL!	6	6.9	10.9	11.9	7.14286	11.76
356	0	#NULL!	1	10	2	2	1	2	2	1	2	2	1	2	1	2	2	2	1	2	2	3	1	1	99	3	8	14	#NULL!	5	5.9	10.9	11.8	3.21429	9.67
360	0	#NULL!	2	36	1	2	1	1	2	1	2	2	2	2	2	2	2	2	1	2	3	3	1	1	99	1	3	56	#NULL!	10	11	11.2	13	4.76191	13.71
361	0	#NULL!	2	12	2	2	2	1	1	1	2	2	1	2	2	2	2	2	1	2	2	3	1	1	99	1	3	42	#NULL!	11	14	14	17	12.987	11.64
366	0	#NULL!	2	23	2	2	1	2	2	1	2	1	1	2	1	2	1	2	1	2	2	3	1	3	2	3	8	21	#NULL!	11.5	12.4	13	13.5	1.39752	12.88
378	0	#NULL!	1	27	1	2	1	2	1	1	2	2	2	2	2	2	2	2	1	2	2	3	1	1	99	1	3	56	#NULL!	6	6.9	10.9	11.8	7.14286	11
380	0	#NULL!	1	27	1	2	2	1	1	2	1	2	2	2	2	2	2	1	3	2	2	1	1	1	99	2	2	49	#NULL!	7.9	8	12	12.1	0.904159	10.19
381	0	#NULL!	1	24	1	2	1	1	1	1	2	2	2	2	2	2	2	2	1	2	1	3	1	1	99	1	3	35	#NULL!	6.5	7.5	10.8	12.1	7.32601	10.87
382	0	#NULL!	1	28	1	2	1	1	1	1	2	2	2	2	2	2	2	2	1	2	2	3	1	1	99	1	3	49	#NULL!	5.1	7.1	10.9	12.3	18.6741	11.98
391	0	#NULL!	1	10	2	2	1	1	2	2	1	2	1	2	1	2	1	2	1	2	2	1	1	1	99	3	8	42	#NULL!	5	5.6	10.5	11.8	2.14286	11.04
393	0	#NULL!	1	22	2	2	1	2	2	1	2	2	1	2	1	2	1	2	1	2	3	3	1	1	99	3	8	56	#NULL!	10	11	11.2	13	1.78571	11.81
397	0	#NULL!	1	36	1	2	2	1	1	1	2	1	1	2	1	2	2	2	1	2	2	3	1	1	2	2	3	42	#NULL!	11	11.5	10	11.3	2.1645	11.04
398	0	#NULL!	2	26	1	2	1	1	1	1	2	2	2	2	2	2	2	2	2	2	2	3	2	1	99	2	3	21	#NULL!	6.2	6.8	10.8	12	4.60829	11.49
399	0	#NULL!	1	30	1	2	1	1	1	2	1	2	1	2	2	1	2	2	1	2	2	1	1	1	99	1	2	42	#NULL!	7	7.1	11	11.1	1.02041	12.11
400	0	#NULL!	1	19	2	2	1	1	2	1	2	2	1	2	1	1	1	2	1	2	2	3	2	3	99	3	8	42	#NULL!	10.2	10.5	10.9	11.8	0.52521	10.74
401	0	#NULL!	2	25	1	2	1	1	1	1	2	2	2	2	1	2	2	2	2	2	2	3	1	3	99	2	4	56	#NULL!	6.1	7	12	12.9	5.26932	11.21
402	0	#NULL!	2	24	1	2	1	2	1	1	2	1	1	2	2	2	2	2	1	2	2	3	2	1	2	2	3	42	#NULL!	7.5	8.7	10.8	12.1	7.61905	12.52
